# Supplementary material for: ECDD-S16, a synthetic derivative of cleistanthin A, suppresses pyroptosis in Burkholderia pseudomallei-infected U937 macrophages
Source: PLoS One. 2025 Jul 8;20(7):e0327457. doi: 10.1371/journal.pone.0327457 (PMC12237264; doi:10.1371/journal.pone.0327457)
Supplement: S1 Data — The numerical data used in all figures are included in S1 Data.xlsx. (XLSX) [file pone.0327457.s003.xlsx]

## Sheet: Figure 1
Fig. 1 Cell viability (%)
ECDD-S16 (mM)	0	0.5	1	2.5	5
	100	82	81.33	79.33	77.23
	100	80.32	80.5	71.23	70.67
	100	85	85.77	68.56	70.36
Mean	100	82.44	82.53	73.04	72.75
SEM	0	1.369	1.636	3.238	2.24

## Sheet: Figure 2
Fig. 2 Intensity protein band
Fig. 2B :Caspase-1/Actin
	Control	ECDD-S16	(T2)Bp	(T2)Bp+S16	(T4)Bp	(T4)Bp+S16	(T8)Bp	(T8)Bp+S16
	0	0.01	0.49	0.18	0.69	0.48	1.87	0.53
	0.04	0.03	0.46	0.45	0.61	0.25	2.3	0.42
	0.19	0.38	1.09	0.82	1.54	0.9	3.03	1.06
Mean	0.08	0.14	0.68	0.48	0.95	0.54	2.4	0.67
SEM	0.058	0.12	0.205	0.186	0.298	0.19	0.339	0.198
Fig. 2C: Caspase-4/Actin
	Control	ECDD-S16	(T2)Bp	(T2)Bp+S16	(T4)Bp	(T4)Bp+S16	(T8)Bp	(T8)Bp+S16
	0.66	0.64	1	0.6	0.61	0.25	0.08	0.05
	0.63	0.57	1.46	0.8	0.84	0.36	0	0
	1.24	1	1.93	0.94	1.25	0.23	0.01	0
Mean	0.84	0.74	1.46	0.78	0.9	0.28	0.03	0.02
SEM	0.199	0.133	0.268	0.099	0.187	0.04	0.025	0.017
Fig. 2D: Caspase-5/Actin
	Control	ECDD-S16	(T2)Bp	(T2)Bp+S16	(T4)Bp	(T4)Bp+S16	(T8)Bp	(T8)Bp+S16
	0.36	0.34	0.61	0.23
	0.51	0.4	1.01	0.61
	0.58	0.48	0.99	0.61
Mean	0.48	0.41	0.87	0.48
SEM	0.06	0.04	0.13	0.13
Fig. 2E: GSDMD/Actin
	Control	ECDD-S16	(T2)Bp	(T2)Bp+S16	(T4)Bp	(T4)Bp+S16	(T8)Bp	(T8)Bp+S16
	0	0.11	0.9	0.06	0.71	0.36	0	0.17
	0.02	0.13	0.91	0.08	2.51	0.8	0.01	0.2
	0.02	0.1	0.74	0.06	1.63	0.72	0	0.21
Mean	0.01	0.11	0.85	0.07	1.62	0.63	0	0.19
SEM	0.007	0.009	0.055	0.007	0.52	0.135	0.003	0.012

## Sheet: Figure 3
Fig. 3A % LDH release
		Time point (h)	Bp	Bp + ECDD-S16
		0	1.7	4
			1.08	0.81
			1.7	1.3
		Mean	1.493	2.037
		SEM	0.2067	0.9918
		Time point (h)	Bp	Bp + ECDD-S16
		4	14	6.4
			10.3	5.4
			12.4	8.8
		Mean	12.23	6.867
		SEM	1.071	1.009
		Time point (h)	Bp	Bp + ECDD-S16
		8	51.4	39
			64.5	45.9
			63.7	48.2
		Mean	59.87	44.37
		SEM	4.24	2.764
Fig. 3B % LDH release
		Time point (h)	Bp	Bp + Ac-YVAD-cmk	Bp + Z-LEVD-FMK
		0	1.7	1	0.4
			1.7	3.3	4.5
			1.08	1.93	4.14
		Mean	1.493	2.077	3.013
		SEM	0.2067	0.668	1.311
		Time point (h)	Bp	Bp + Ac-YVAD-cmk	Bp + Z-LEVD-FMK
		4	7.2	4.5	6.1
			15.1	5.8	8.2
			12.17	3.64	6.25
		Mean	11.49	4.647	6.85
		SEM	2.306	0.6278	0.6764
		Time point (h)	Bp	Bp + Ac-YVAD-cmk	Bp + Z-LEVD-FMK
		8	83.6	13.3	35.2
			84.8	11.9	40
			70.99	22.76	36
		Mean	79.8	15.99	37.07
		SEM	4.417	3.411	1.485

## Sheet: Figure 4
Fig. 4A IL-1beta production (pg/ml)							Fig. 4C TNF-alpha production (pg/ml)
		Time point (h)	Bp	Bp + ECDD-S16				Time point (h)	Bp	Bp + ECDD-S16
		4	871	446				4	3387.21	3967.26
			567.08	162.84					3005.29	3116.93
			1032	578.25					3217.02	3005.29
		Mean	823.4	395.7				Mean	3203	3363
		SEM	136.3	122.5				SEM	110.5	303.8
		Time point (h)	Bp	Bp + ECDD-S16				Time point (h)	Bp	Bp + ECDD-S16
		8	10948.8	7992.5				8	6337.23	6344.51
			12814	9258.13					6475.57	6240.15
			11916.1	6411.86					6220.73	6195.7
		Mean	11893	7887				Mean	6345	6260
		SEM	538.6	823.3				SEM	73.66	44.1
Fig. 4B IL-18 production (pg/ml)							Fig. 4D IL-10 production (pg/ml)
		Time point (h)	Bp	Bp + ECDD-S16				Time point (h)	Bp	Bp + ECDD-S16
		4	1509	553				4	1440.5	1375
			1559	698					1513	1612
			1603	592					1386	1315
		Mean	1557	614.3				Mean	1447	1434
		SEM	27.15	43.32				SEM	36.78	90.67
		Time point (h)	Bp	Bp + ECDD-S16				Time point (h)	Bp	Bp + ECDD-S16
		8	9040	6140				8	1074	1192
			9840	6118					2425	2824
			10729	6240					2793	1923
		Mean	9870	6166				Mean	2097	1980
		SEM	487.8	37.54				SEM	522.6	472

## Sheet: Figure 5
Fig. 5A IL-1beta production (pg/ml)							Fig. 5C TNF-alpha production (pg/ml)
	Time point (h)	Bp	Bp + Ac-YVAD-cmk	Bp + Z-LEVD-FMK			Time point (h)	Bp	Bp + Ac-YVAD-cmk	Bp + Z-LEVD-FMK
	4	282.27	162.95	190.23			4	3300	4084.99	2513.49
		567.08	52.63	39.28				3006	3342.31	2859.34
		889.5	63	2.06				3220	2968.88	2648.52
	Mean	579.6	92.86	77.19			Mean	3175	3465	2674
	SEM	175.4	35.17	57.53			SEM	87.76	328	100.6
	Time point (h)	Bp	Bp + Ac-YVAD-cmk	Bp + Z-LEVD-FMK			Time point (h)	Bp	Bp + Ac-YVAD-cmk	Bp + Z-LEVD-FMK
	8	14609.1	1139.39	3131.82			8	6337.23	6184.33	6213
		11916.1	242.34	8547.46				6400	6067.83	6275
		13161.2	564.38	9198.75				6200	6419.75	6036.38
	Mean	13229	648.7	6959			Mean	6312	6224	6175
	SEM	778.1	262.4	1923			SEM	59.05	103.5	71.48
Fig. 5B IL-18 production (pg/ml)							Fig. 5D IL-10 production (pg/ml)
	Time point (h)	Bp	Bp + Ac-YVAD-cmk	Bp + Z-LEVD-FMK			Time point (h)	Bp	Bp + Ac-YVAD-cmk	Bp + Z-LEVD-FMK
	4	527.47	18.13	56			4	362	127	44
		1476	34.67	43				400	122	17
		1680	34.12	72.35				371	146	61.5
	Mean	1228	28.97	57.12			Mean	377.7	131.7	40.83
	SEM	355.1	5.424	8.491			SEM	11.46	7.311	12.94
	Time point (h)	Bp	Bp + Ac-YVAD-cmk	Bp + Z-LEVD-FMK			Time point (h)	Bp	Bp + Ac-YVAD-cmk	Bp + Z-LEVD-FMK
	8	12692	321.33	534.67			8	906	677	254
		9708	109	509				1074	452	174
		9988	214	434				1262	472	157
	Mean	10796	214.8	492.6			Mean	1081	533.7	195
	SEM	951.4	61.3	30.2			SEM	102.8	71.9	29.91

## Sheet: Figure 6
Fig. 6 Number of intracellular bacteria (CFU/ml)
	Time point (h)	Bp	Bp + ECDD-S16	Bp + Ac-YVAD-cmk	Bp + Z-LEVD-FMK
	4	3050000	3395000	9200000	8000000
		3950000	3340000	6300000	7000000
		5400000	3495000	7100000	6950000
	Mean	4133333	3410000	7533333	7316667
	SEM	684552	45369	864741	341971
	Time point (h)	Bp	Bp + ECDD-S16	Bp + Ac-YVAD-cmk	Bp + Z-LEVD-FMK
	8	6200000	5700000	42000000	61500000
		8550000	6750000	40000000	34000000
		6250000	5800000	79000000	69000000
	Mean	7000000	6083333	53666667	54833333
	SEM	775134	334581	12679818	10639288

## Sheet: Figure 7
Fig. 7B Pearson's Correlation Coefficient ( r )
		Bp	Bp + ECDD-S16
		0.35	0.135
		0.331	0.113
		0.354	0.133
		0.32	0.178
		0.359	0.077
		0.358	0.274
		0.442	0.281
		0.345	0.149
		0.442	0.129
	Mean	0.3646	0.1635
	SEM	0.01344	0.02093
Fig. 7D Level expression of CtsD/Actin
		Bp	Bp + ECDD-S16
		0.86	0.51
		1.08	0.72
		1.01	0.7
	Mean	0.9833	0.6433
	SEM	0.06489	0.06692
Fig. 7F Pearson's Correlation Coefficient ( r )
	Time point (h)	Bp	Bp + ECDD-S16		Time point (h)	Bp	Bp + ECDD-S16
	2				4
		0.25	0.234			0.186	0.386
		0.226	0.182			0.197	0.388
		0.232	0.185			0.168	0.342
		0.338	0.335			0.241	0.241
		0.254	0.369			0.209	0.292
		0.235	0.287			0.235	0.303
		0.231	0.219			0.206	0.278
		0.185	0.18			0.197	0.292
		0.212	0.153			0.217	0.274
	Mean	0.2403	0.2382		Mean	0.2062	0.3107
	SEM	0.01398	0.02524		SEM	0.007639	0.01694
